# Supplementary material for: A distinct mechanism of epigenetic reprogramming silences PAX2 and initiates endometrial carcinogenesis
Source: J Clin Invest. 2025 Aug 15;135(16):e190989. doi: 10.1172/JCI190989 (PMC12352900; doi:10.1172/JCI190989)
Supplement: Supporting data values [file jci-135-190989-s066.xlsx]

## Sheet: Fig. 1
Fig. 1 (F) Box-and-whisker plots of PAX2 protein expression levels per H-scores in normal endometrium (n=8) and ECs (Grade 1, n=45; Grade 2, n=37; Grade 3, n=33).****P<0.0001 per 2-tailed Mann-Whitney U test.
Normal (n=8)	G1 (n=45)	G2 (n=37)	G3 (n=33)
76.9566	40.0178	8.0598	14.6195
84.9566	21.4546	45.2368	3.27187
80.656	16.1086	5.2788	21.6073
42.3954	0	5.06895	42.5437
31.9554	0	0	0
65.1812	0	0	0
31.5978	0	0	0
52.956	0	0	0
	0	0	0
	0	0	0
	0	0	0
	0	0	0
	0	0	0
	0	0	0
	0	0	0
	0	0	0
	36.5788	0	0
	13.1546	0	0
	35.4645	0	0
	2.46118	0	0
	7.59894	0	0
	0	0	14.4685
	0	0	0
	0	15.679	0
	0	9.45645	0
	0	25.9845	0
	0	0	0
	0	0	0
	0	0	0
	0	0	0
	0	0	0
	0	0	0
	0	0	0
	0	0
	0	0
	0	0
	0	0
	0
	0
	0
	0
	0
	0
	0
	0
Fig. 1 (H) PAX2 mRNA expression levels across human EC lines per qRT-PCR (n=3, mean±SEM).
ISHIKAWA	EN	AN3CA	MFE-280	MFE-296	RL95-2	MFE-319	HEC-1-A	HEC-1-B	EI	EJ	EFE-184	KLE
4.08936e-07	0.000155078	0.009585	3.38e-05	3.44e-06	1.29e-05	0.00237184	0.0009941	0.00305717	0.004755	3.70959e-05	7.11402e-05	3.28e-06
3.81577e-07	7.574e-05	0.012415	3.52e-05	2.79e-06	8.02e-06	0.00104047	0.0010293	0.00251165	0.002796	3.23111e-05	0.000130052	3.49e-06
3.2487e-07	0.00012408	0.012242	2.61e-05	4.12e-06	4.54e-06	0.00146409	0.0011031	0.0022246	0.002816	5.20049e-05	0.0002869	2.13e-06

## Sheet: Fig. 3
Fig. 3 (D) PAX2 mRNA expression by qPCR in EC lines following CRISPRa with non-targeting control (NTC) and PAX2-specific sgRNAs (n=3, mean±SEM, multiple t tests).
NTC	CRISPRa-PAX2-sgRNA-1	CRISPRa-PAX2-sgRNA-2	CRISPRa-PAX2-sgRNA-3	CRISPRa-PAX2-sgRNA-4
1	24.7856	1471.28	5073.35	6512.36
1	17.496	1030.16	3299.42	5417.58
1	27.5142	1704.66	4889.72	7016.44
Fig. 3 (F) qPCR of PAX2 mRNA in Ishikawa cells following CRISPRa with non-targeting control (NTC) and sgRNA #4 (n=3, mean±SEM, multiple t-tests).
	NTC			CRISPRa-PAX2
Ishikawa	1	1	1	6512.36	5417.58	7016.44
EN	1	1	1	285.574	423.52	411.197
MFE-280	1	1	1	270.62	437.985	431.472
MFE-296	1	1	1	709.806	1093.25	837.849
RL95-2	1	1	1	625.795	690.039	522.99
MFE-319	1	1	1	9.30617	7.9363	7.94374
HEC-1-A	1	1	1	5.24303	3.8	4.03706
HEC-1-B	1	1	1	8.03628	4.13844	6.08131
EI	1	1	1	6.26366	5.86615	4.06791
EJ	1	1	1	526.722	829.254	318.775
EFE-184	1	1	1	4.94485	4.51196	4.3146
KLE	1	1	1	257.135	270.231	303.664
Fig. 3 (H) Cell growth following CRISPRa in Ishikawa (ISK) and HEC-1-B by live cell imaging (n=3, mean±SEM, unpaired, 2-tailed t test).
Time (Days)	ISK-NTC												ISK-CRISPRa-PAX2
0	1	1	1	1	1	1	1	1	1	1	1	1	1	1	1	1	1	1	1	1	1	1	1	1
0.25	1.33605	1.40466	1.48291	1.47767	1.4626	1.3044	1.52819	1.2444	1.37047	1.34183	1.40923	1.37577	1.52109	1.5711	1.26428	1.35665	1.42634	1.48652	1.35201	1.47605	1.3677	1.50492	1.37805	1.45322
0.5	0.71242	0.603409	0.801151	0.877286	0.674578	0.655884	0.723811	0.772105	0.852674	0.789767	0.878252	0.623423	0.577794	0.500441	0.541054	0.813887	0.694422	0.669641	0.636445	0.899106	0.822496	0.730447	0.87878	0.809306
0.75	1.77033	1.85046	1.97732	1.85406	1.79056	1.59801	1.77143	1.6212	1.75563	1.65989	1.51747	1.76947	2.02288	1.86529	1.78276	1.67969	1.80913	1.71608	1.6388	1.75401	1.65713	1.66074	1.74255	1.6016
1	1.28824	1.22514	1.29275	1.32645	1.20313	1.07026	1.24608	1.03469	1.18989	1.04832	0.954827	1.04513	1.27622	1.14875	0.949416	1.08324	1.14656	0.999117	1.03082	1.13091	1.09177	1.06954	0.955156	1.26436
1.25	1.88748	2.12685	2.3657	1.97868	2.0303	1.52649	1.88282	1.83674	1.79671	1.63004	1.74188	1.6315	2.12253	2.14254	1.85645	1.89809	1.6683	1.91366	1.62878	1.50791	1.55965	1.83553	1.84215	2.07563
1.5	2.11911	1.86482	1.75692	2.76141	2.21912	1.7482	1.92547	2.09505	2.16789	2.23442	2.5222	1.94602	1.12755	1.29177	1.4565	2.21717	1.90605	2.14503	1.83438	1.6511	1.7337	1.87842	2.09229	2.03832
1.75	2.39249	2.58285	2.70972	2.40887	2.04683	2.25481	2.5692	2.88749	2.54275	2.44004	2.6361	2.39118	2.21834	2.0837	2.59554	2.19652	2.33146	2.38994	1.96216	1.82663	1.90605	2.35974	2.19143	2.50061
2	3.77206	3.46273	3.10767	3.80798	3.4983	3.20444	3.60655	3.31684	3.30632	3.11735	3.8257	3.69434	1.82745	2.14738	2.61138	2.38264	2.91455	3.294	2.37743	2.57547	2.69068	2.92207	2.48539	3.41138
2.25	3.70723	5.00997	4.51842	4.88866	4.27099	4.25812	4.60993	4.60155	4.09448	3.75397	4.26011	4.79802	3.46998	3.63084	3.61089	2.8757	4.62993	4.37541	3.43219	3.0887	2.80934	3.19936	3.27315	3.91877
2.5	4.93379	5.25305	5.17076	7.24062	5.69454	4.90859	6.36719	5.20739	6.36681	5.59563	6.72825	5.75202	3.72478	3.73761	4.5957	5.03905	5.12212	4.75111	4.23472	4.58296	3.57318	5.05448	4.72005	4.47845
2.75	5.9799	8.2503	7.52811	8.14205	6.86302	6.01933	7.12227	7.22599	7.29087	6.61742	7.51274	6.57647	5.72457	5.37942	5.52845	4.94477	6.84919	6.2885	4.97093	5.31964	4.16631	5.00424	5.95479	5.94
3	9.1801	7.75545	9.48784	11.362	10.0166	9.23848	10.8339	9.81344	10.8845	9.61478	11.3016	10.9535	5.8014	5.24232	7.06628	7.42984	8.81071	8.95218	7.38589	7.15953	6.17845	7.62258	7.75167	8.83614
3.25	9.48835	12.0597	12.1593	12.4781	11.2413	11.5457	14.1029	10.6795	12.9986	10.1533	11.859	10.5695	9.483	8.03248	9.67985	7.62128	9.37942	10.5862	8.40482	8.89981	6.59728	8.79785	8.19161	8.84192
3.5	13.9316	13.7011	16.499	18.2832	13.4268	13.185	17.4297	14.4217	17.1935	14.8375	16.603	16.3146	8.54555	7.77637	10.5313	10.7874	11.8852	13.383	10.8951	11.0611	9.92669	12.2232	12.7269	12.084
3.75	17.4259	18.4031	18.5923	18.3739	17.6739	17.6376	19.6619	16.5945	18.5124	17	18.9753	17.8199	11.9611	12.3527	13.7614	12.26	13.9194	13.5265	11.5845	12.5192	10.9153	12.82	13.7472	13.1099
4	19.1374	22.6643	25.9326	23.374	19.8543	19.634	24.8859	20.2953	24.0953	21.0127	22.4012	20.9773	15.4988	15.8721	16.0697	16.0385	15.1713	14.8971	15.2504	15.0439	14.3114	16.9985	16.79	15.9159
4.25	23.333	26.3345	27.4334	26.0087	23.7646	21.7972	27.6621	23.38	27.5433	25.5031	23.8349	25.8363	17.7139	17.184	16.9984	17.5676	18.3897	21.5161	17.1074	15.4542	17.0123	17.7685	18.8045	17.056
4.5	27.6394	28.002	31.8664	30.9487	28.6998	25.024	31.8312	27.377	31.8777	28.6079	30.82	30.1329	16.0112	16.5344	18.8201	19.008	19.9764	24.4217	18.5561	18.8506	20.5093	22.3101	21.971	20.3618
4.75	28.4995	32.7706	36.4566	33.629	30.6851	28.821	35.1537	31.9138	34.5628	30.8038	31.1134	32.6657	21.1041	21.7413	21.953	20.7094	22.7949	26.0738	20.6872	20.2233	21.2709	23.7596	23.8347	21.4582
5	34.5582	34.3776	32.4445	34.0731	33.9386	32.4674	32.8176	32.8231	34.2741	35.8823	35.8843	32.2378	24.8586	23.3172	25.3348	24.179	25.1093	23.9466	24.6546	24.3053	23.6289	25.355	23.5739	24.6541
Time (Days)	HEC-1-B-NTC								HEC-1-B-CRISPRa-PAX2
0	1	1	1	1	1	1	1	1	1	1	1	1	1	1	1	1
0.25	1.29803	1.29423	1.22961	1.28234	1.14824	1.27205	1.27975	1.4244	1.14353	1.14603	1.22242	1.22407	1.13577	1.03702	1.17236	1.24977
0.5	1.4903	1.46354	1.46685	1.50011	1.41617	1.69415	1.63229	1.72537	1.2709	1.36865	1.33408	1.36805	1.32165	1.34002	1.45796	1.44701
0.75	2.02345	1.93449	1.89375	1.95301	1.8109	1.95549	1.84775	2.05409	1.51316	1.67046	1.73185	1.60442	1.63582	1.53312	1.68098	1.82419
1	2.48931	2.49749	2.32384	2.50597	2.15018	2.5186	2.33521	2.63325	1.93971	1.87733	1.95416	2.02375	1.95477	1.76699	2.05337	2.08137
1.25	3.23621	3.25182	3.11699	3.06094	2.81427	3.11382	2.9955	3.57574	2.34038	2.52913	2.45548	2.62755	2.3403	2.36262	2.33203	2.68566
1.5	3.83213	3.78077	3.62725	3.83202	3.41962	4.24046	4.09783	4.06742	2.90351	2.88766	2.9218	3.06542	3.07467	2.90311	2.91732	3.37454
1.75	4.72904	4.87148	4.40312	4.48492	4.46405	5.42589	4.67913	5.15295	3.55097	3.52802	3.85945	3.99865	3.93479	3.71988	4.1848	3.89486
2	5.97328	6.41853	5.43999	5.84555	5.58963	6.52687	6.08506	6.50906	4.10329	4.74348	4.56112	4.88545	4.50567	4.66044	4.93653	4.8622
2.25	8.90997	8.70879	8.20469	8.52251	7.44284	8.45991	8.03349	8.92737	6.17503	6.46318	6.04342	6.54388	6.30213	5.82036	6.57622	6.02664
2.5	11.7442	10.201	10.2664	11.0013	9.95784	10.8323	10.7277	11.2603	7.32688	7.27593	7.73516	8.23234	7.8997	7.23246	8.1516	7.82527
2.75	13.5293	12.3921	12.4358	12.7639	11.5953	12.9812	11.9848	13.5976	8.70409	9.37307	9.40589	9.54144	9.36657	9.06736	9.67462	9.62507
3	15.3656	14.9781	13.9879	14.9127	13.0525	15.3773	14.1916	15.3093	9.69265	10.8806	10.7388	12.117	11.0923	11.166	12.0058	11.6552
3.25	21.2845	17.4558	17.0246	17.7711	17.4164	17.0258	17.9896	18.3237	13.3418	13.4304	13.7388	13.7338	13.5142	13.2078	13.8523	13.6432
3.5	21.9619	20.6255	20.2195	21.832	19.6329	21.6883	19.7209	23.1342	15.1694	16.1317	16.19	16.5385	14.8739	15.0229	16.9208	16.7279
3.75	23.9092	22.3851	22.1768	24.0739	21.9934	23.8968	20.9815	25.8763	16.4518	17.1279	18.2506	18.766	16.3578	16.9768	18.7876	18.8183
4	25.2202	23.9628	23.5337	26.3274	24.2219	25.8611	22.4827	27.9718	18.0266	19.2534	19.9219	19.9116	17.4157	19.0547	20.7574	20.7202
4.25	26.3491	25.468	25.0014	27.9272	25.6187	27.4802	23.9659	30.0696	19.7009	20.4921	21.5024	21.7597	18.5256	20.6518	22.2611	22.2946
4.5	27.6717	26.8678	26.3749	29.4685	27.5589	29.1059	24.9094	32.3248	21.764	22.6377	23.4571	23.4072	19.5703	22.3912	23.7721	24.6096
4.75	28.5391	27.8551	27.4817	31.0607	28.9305	30.4542	25.7091	34.8512	23.3029	23.8486	24.755	24.4205	20.4375	24.0965	25.0501	26.7752
5	29.0217	28.3342	28.0259	31.9043	29.5568	31.2355	29.9641	32.2314	24.9504	24.6895	25.3555	25.1308	20.5228	25.303	25.9028	27.865

## Sheet: Fig. 7
Fig. 7 (H) Uterine weights at necropsy, x axis shows number of animals per genotype. ****P<0.0001, 1-way ANOVA, Tukey’s multiple-comparison test. Bars=50 μm.
Pax2/Pten	Pax2	Pten	Wt
6.93	0.456	0.603	0.114
2.51	0.578	1.78	0.098
2.258	0.368	2.35	0.123
3.112	0.277	1.96	0.114
5.65	0.137	1.45	0.37
5.53	0.267	1.69	0.269
5.39	0.12	2.15	0.245
7.8	0.53	2.25	0.189
2.46	0.102	3.5	0.319
6.54	0.63	2.9	0.129
2.09	0.87	2.75	0.264
5.49	0.52	2.8	0.258
4.03		3.256	0.178
2.77		2.986	0.195
7.67		2.625	0.235
6.12		3.198	0.248
5.98			0.236
3.23
6
7.8
5.2
5.3
7.5
4.97
7.3
3.3
3.7
6.6
2.73
7.89

## Sheet: Fig. 8
Fig. 8 (H) Comparison of relative fluorescence intensities of PAX2, ERα, and PR-A/B between PAX2+ and PAX2– cells. Data are shown as mean±SEM (n=3); ****P<0.0001, multiple 2-tailed t tests.
	PAX2+ cells			PAX2- cells
PAX2	8.5	9.7	7.9	0.3	0.5	0.2
ERα	9	8.2	7.8	1.5	0.9	1.3
PR-A/B	9.1	8.8	9.6	0.7	0.8	0.45

## Sheet: Fig. S1
Fig. S1 (E) Live cell image analysis showing PAX2-mediated cell growth suppression; proliferation is expressed as normalized confluency to t0 (n=3, mean±SEM, unpaired 2-tailed t test).
Time (Days)	ISK-pLVX											ISK-pLVX-PAX2
0	1	1	1	1	1	1	1	1	1	1	1	1	1	1	1	1	1	1	1	1	1	1	1
0.25	1.34071	1.32725	1.38651	1.33374	1.3371	1.2944	1.37446	1.34523	1.34649	1.31933	1.32252	1.34266	1.35223	1.34424	1.32781	1.40056	1.30582	1.3916	1.30288	1.36325	1.33542	1.32591	1.35884
0.5	1.69153	1.67627	1.69347	1.61826	1.63643	1.56529	1.60279	1.57649	1.64678	1.62749	1.60116	1.71109	1.70801	1.74613	1.72549	1.7623	1.68086	1.76836	1.6855	1.73968	1.72199	1.73667	1.72667
0.75	2.06798	1.96737	1.99724	1.94488	1.95972	1.94017	1.83658	1.91377	1.98816	1.95958	1.91665	2.01747	1.97775	2.01687	1.99994	2.016	1.92804	2.05344	1.87281	1.9856	1.95152	1.98799	2.0175
1	2.57277	2.44469	2.43725	2.41055	2.41544	2.38033	2.32613	2.38065	2.43118	2.46652	2.42243	2.35402	2.386	2.48178	2.38746	2.39818	2.27506	2.49798	2.27293	2.43632	2.35575	2.37848	2.40555
1.25	3.35158	3.13074	3.20695	3.03908	3.0646	3.02222	2.95211	3.10963	3.15585	3.10008	3.0677	2.95705	2.98196	3.07051	3.05254	2.99495	2.86922	3.0717	2.90549	3.06305	3.0573	2.97615	2.97989
1.5	4.23318	3.98118	4.114	4.03083	3.96443	3.92485	3.77343	3.95078	3.97783	3.92893	3.99753	3.82253	3.74681	3.87706	3.90416	3.80098	3.53698	3.91156	3.59479	3.85524	3.84496	3.77826	3.67562
1.75	5.53018	5.06901	5.11941	5.04604	5.11213	4.98	4.78576	5.10111	5.20158	5.13127	5.03579	4.73244	4.78388	4.85264	4.81846	4.7503	4.41739	4.95821	4.65215	4.84277	4.83711	4.76041	4.47871
2	6.83299	6.38351	6.36677	6.22288	6.38131	6.2614	5.98032	6.47917	6.46835	6.43028	6.41604	5.66956	5.63246	5.7715	5.65163	5.67366	5.02782	5.8457	5.48466	5.73424	5.80197	5.606	5.13227
2.25	8.32005	7.4955	7.56064	7.42958	7.57087	7.56413	7.16395	7.78267	7.75229	7.84594	7.68443	6.74255	6.65004	6.82335	6.67619	6.77255	5.82752	6.81513	6.47695	6.71031	6.89087	6.62989	5.7576
2.5	9.64262	8.47712	8.56485	8.47963	8.72767	8.74742	8.16088	9.06489	8.95822	9.2088	8.98453	7.72572	7.64358	7.8843	7.72791	7.82533	6.69655	7.82651	7.51763	7.66434	7.95485	7.65175	6.00634
2.75	10.7733	9.27659	9.28572	9.29894	9.61944	9.66345	8.94886	10.1664	9.89853	10.2425	10.0409	8.44472	8.44109	8.75347	8.48708	8.67929	7.40964	8.62657	8.33837	8.50131	8.82487	8.39139	5.88285
3	11.687	9.82596	9.78738	9.86821	10.2904	10.4706	9.57595	10.951	10.541	11.0173	10.8697	8.98657	8.98822	9.36457	9.12123	9.38244	7.85666	9.15955	9.02176	9.18392	9.38667	8.83431	5.19825
3.25	12.5243	10.2822	10.091	10.3437	10.745	11.0054	10.0751	11.4868	11.0514	11.6415	11.4929	9.41253	9.45653	9.87014	9.63899	9.99216	8.30983	9.63935	9.68413	9.77675	9.91475	9.31682	4.63645
3.5	13.1816	10.5994	10.3042	10.6334	11.0425	11.3569	10.3933	11.7926	11.3746	12.0063	11.9987	9.67038	9.8585	10.3289	10.0374	10.3724	8.68089	10.0225	10.1788	10.2258	10.4243	9.66896	4.23922
3.75	13.6851	10.7984	10.4035	10.8431	11.2141	11.6405	10.6245	11.9937	11.5684	12.2884	12.3702	9.73373	10.0366	10.4704	10.2279	10.5894	8.79314	10.1044	10.3767	10.4275	10.6123	9.82326	5.33586
4	14.1117	10.9369	10.4719	10.9908	11.3101	11.826	10.7537	12.0857	11.6902	12.4615	12.5798	9.98172	10.2354	10.6627	10.4588	10.8303	10.5301	10.2817	10.6344	10.6845	10.858	9.96186	4.25005
4.25	14.3558	11.0285	10.514	11.0667	11.3738	11.9312	10.8429	12.1512	11.7407	12.5639	12.7906	10.0953	10.3791	10.8101	10.648	9.99412	10.1763	10.3935	10.8316	10.8985	11.0821	10.0703	4.6164
4.5	14.6467	11.0676	10.5373	11.121	11.3972	11.9736	10.8893	12.1816	11.774	12.6186	12.8822	10.3242	10.471	10.9202	10.7563	10.2825	9.22653	10.4849	10.9552	11.057	11.2785	10.1563	5.29559
4.75	14.9021	11.0996	10.5541	11.1466	11.41	11.9934	10.8995	12.1864	11.7956	12.6436	12.9157	10.4755	10.5257	10.1769	9.58934	10.6892	9.29277	10.5331	11.0154	11.147	10.4892	10.196	7.6771
Fig. S1 (G) Clonogenic assay and quantitative colony counts (n=3, mean±SEM, unpaired 2-tailed t test).
ISK-pLVX	ISK-pLVX-PAX2
741	432
796	553
845	492
Fig. S1 (I) Tumor weights on day 35 (n=5, mean±SEM, unpaired 2-tailed t test).
ISK-pLVX	ISK-pLVX-PAX2
1.48	0.39
0.99	0.38
1.04	0.35
0.88	0.55
1.19	0.6
Fig. S1 (J) Tumor volume of ISK-pLVX and ISK-pLVX-PAX2 xenografts per caliper measurement (n=5, mean±SEM, unpaired 2-tailed t test).
Days	ISK-pLVX					ISK-pLVX-PAX2
11	116.663	214.17	109.305	137.98	83.061
14	145.772	255.872	142.88	168.452	189.177	127.928	103.048	89.1161	115.252	52.8328
17	200.455	312.373	190.497	202.331	220.115	127.928	103.048	97.5551	135.796	145.152
20	239.159	407.413	219.872	302.254	240.879	153.097	119.399	121.49	143.192	153.41
23	356.814	582.553	282.199	299.768	319.042	180.347	133.025	103.514	162.932	170.329
26	464.716	670.001	341.304	352.324	381.73	195.45	148.194	126.596	189.119	198.67
29	602.025	735.426	427.432	418.902	578.129	252.599	184.277	152.695	224.657	256.602
32	789.87	927.318	552.434	524.311	725.809	290.441	254.491	178.166	382.445	364.115
35	997.494	983.382	635.433	675.619	735.517	387.913	386.537	334.006	349.567	475.029
Fig. S1 (O) Cell proliferation assays using live cell imaging of HEC-1-A-pLVX and HEC-1-A-pLVXPAX2 cells showed growth suppression by PAX2. % confluency was normalized to t0 (n=3, mean±SEM, unpaired 2-tailed t test).
Time (Days)	HEC-1-A-pLVX												HEC-1-A-pLVX-PAX2
0	1	1	1	1	1	1	1	1	1	1	1	1	1	1	1	1	1	1	1	1	1	1	1	1
0.25	1.28676	1.29514	1.32534	1.34575	1.24329	1.26729	1.34004	1.30002	1.28513	1.31587	1.33075	1.23529	1.27259	1.34149	1.33133	1.37075	1.29742	1.29008	1.31713	1.30143	1.30239	1.28615	1.2938	1.27516
0.5	1.70034	1.59724	1.61923	1.71381	1.54385	1.60388	1.62997	1.63695	1.62771	1.68701	1.65803	1.60951	1.62156	1.67821	1.70723	1.79361	1.67807	1.61908	1.64996	1.61267	1.6618	1.62653	1.66709	1.67791
0.75	2.02376	2.01844	2.07988	2.07673	1.93296	1.99148	2.05261	2.10438	2.085	2.12154	2.09603	2.01771	2.11336	2.16054	2.26684	2.34479	2.15519	2.11309	2.16531	2.14072	2.12297	2.13174	2.23688	2.16922
1	2.41948	2.5265	2.60756	2.48386	2.44042	2.52709	2.62314	2.63972	2.65633	2.64345	2.65998	2.56021	2.66522	2.67752	2.95931	2.9225	2.65959	2.5921	2.77274	2.70133	2.75096	2.7045	2.88855	2.73393
1.25	3.01125	3.1834	3.32182	3.12828	3.0485	3.19625	3.16554	3.233	3.35355	3.32111	3.39975	3.15392	3.29922	3.33237	3.71021	3.57985	3.2725	3.31097	3.53403	3.38576	3.44404	3.37687	3.55086	3.42248
1.5	3.76317	4.00932	4.17145	3.98283	3.78425	4.01472	4.03112	4.0398	4.2875	4.22415	4.32834	3.99102	4.01019	4.13539	4.57612	4.439	4.09059	4.07953	4.31224	4.19553	4.26865	4.17627	4.48218	4.33403
1.75	4.70801	5.02436	5.24589	4.95974	4.72633	5.06808	5.1206	5.05081	5.43211	5.27961	5.44759	5.00929	4.76774	5.00101	5.62675	5.49578	5.04342	5.03013	5.28795	5.14228	5.29522	5.17577	5.58769	5.25369
2	5.89805	6.2828	6.50776	6.16822	5.99203	6.34147	6.3427	6.30865	6.76496	6.62629	6.77979	6.12961	5.76289	6.06786	6.833	6.67514	6.0486	6.11526	6.50899	6.2061	6.49828	6.25569	6.7755	6.23785
2.25	7.26322	7.79217	7.99568	7.58341	7.33486	7.7409	7.74814	7.80016	8.28659	8.08637	8.29966	7.38484	6.79241	7.27108	8.24077	7.97215	7.22153	7.39077	7.82113	7.58055	7.76306	7.52266	8.04239	7.25401
2.5	8.75194	9.41458	9.4696	9.09634	8.82763	9.33465	9.29937	9.44964	9.92235	9.61246	9.85124	8.69955	8.07606	8.61444	9.76209	9.3486	8.41949	8.73365	9.16042	8.93935	9.14043	8.76502	9.51954	8.43982
2.75	10.3944	11.2975	10.9947	10.7347	10.4406	10.9672	10.8679	11.196	11.4811	11.1722	11.3481	10.0243	9.37293	9.93128	11.2465	10.6614	9.7167	10.2589	10.4179	10.3155	10.5464	9.86923	11.0126	9.70773
3	12.1537	13.1458	12.3377	12.2682	12.0483	12.4977	12.1434	12.9709	12.8555	12.6573	12.7658	11.4211	10.5952	11.3156	12.7062	11.8947	10.9336	11.5997	11.5411	11.7698	11.7563	11.0956	12.2606	11.0769
3.25	13.8131	14.9062	13.1727	13.4079	13.2891	13.5986	13.0173	14.4067	13.7587	13.5083	13.7014	12.8003	11.8254	12.4633	13.9001	12.8461	11.7778	12.7294	12.4621	13.1441	12.5963	12.0906	13.303	11.6662
3.5	15.1778	16.3641	13.6614	14.1441	14.1083	14.3831	13.5393	15.2627	14.3267	13.9067	14.2881	14.0174	12.8304	13.4322	14.5489	13.5915	12.4116	13.3703	12.9348	13.9893	13.1533	12.699	14.3346	11.9615
3.75	16.5269	17.5755	14.1043	14.6634	14.7482	14.9538	13.985	16.0163	14.8172	14.3208	14.8371	15.1061	13.9442	14.1274	14.8669	14.0909	12.7546	13.7364	13.1429	14.6895	13.454	13.1271	15.2626	11.6842
4	17.421	18.209	14.2559	14.9003	14.9964	15.2864	14.1571	16.4507	15.0028	14.5091	15.0976	15.6987	14.5175	14.4817	14.9621	14.3057	12.8967	14.0102	13.2467	15.2491	13.6199	13.4689	15.9191	9.90621
4.25	17.9221	18.4657	14.3185	14.9914	15.1003	15.4164	14.2222	16.6288	15.0818	14.5864	15.1907	15.6632	14.8522	14.625	14.9916	14.4091	13.0037	14.1452	13.2948	15.578	13.7241	13.6107	16.2568	9.5229
4.5	18.3118	18.6499	14.4697	15.1495	15.2648	15.6043	14.3756	16.8358	15.2542	14.7439	15.3459	15.1899	15.3159	14.7513	14.9959	14.4572	13.0504	14.1738	13.298	15.8424	13.7847	13.648	16.5071	8.5772
4.75	18.5927	18.7535	14.571	15.2535	15.3694	15.7194	14.4771	16.9755	15.3651	14.8441	15.4452	14.2561	15.4311	12.8111	14.9955	14.4613	14.075	14.2048	14.2959	15.9454	13.8182	10.6544	14.1487	13.386
Fig. S1 (Q) Colony number (n=3, mean±SEM, unpaired 2-tailed t test).
HEC-1-A-pLVX	HEC-1-A-pLVX-PAX2
636	409
567	451
549	517
Fig. S1 (S) Tumor weights on day 35 (n=5, mean±SEM, unpaired 2-tailed Student’s t-test).
HEC-1-A-pLVX	HEC-1-A-pLVX-PAX2
0.75	0.47
1.07	0.48
0.82	0.52
0.95	0.48
0.89	0.47
Fig. S1 (T) Tumor volume growth of HEC-1-A-pLVX and HEC-1-A-pLVX-PAX2 xenografts per caliper measurement (n=5, mean±SEM, unpaired 2-tailed t test).
Days	HEC-1-A-pLVX					HEC-1-A-pLVX-PAX2
11	124.247	101.177	83.2928	236.028	141.211
14	237.292	133.892	129.98	155.005	183.701	79.3525	104.789	145.766	200.687	120.103
17	197.19	204.347	219.6	176.684	244	118.359	138.191	136.167	210.917	164.122
20	282.118	303.921	261.167	288.541	254.349	142.195	197.452	147.275	168.322	205.418
23	432.981	388.218	267.299	320.816	420.912	187.69	272.757	205.849	209.783	261.887
26	509.637	545.326	383.251	536.046	414.913	222.165	314.777	237.123	278.016	333.709
29	717.363	554.604	499.439	632.462	523.866	288.424	374.773	306.013	323.028	396.284
32	803.636	675.376	527.862	785.673	628.428	337.584	440.973	385.219	343.355	459.657
35	981.169	746.433	718.303	899.52	646.317	483.729	441.672	380.564	609.607	440.947

## Sheet: Fig. S2
Fig. S2 (D) Live cell analysis shows PAX2 KD-mediated cell proliferation in AN3CA cells compared to scrambled shRNA control; confluency normalized to t0 (n=3, mean±SEM, unpaired 2-tailed t test).
Time (Days)	shRNA scrambled						shRNA PAX2
0	1	1	1	1	1	1	1	1	1	1	1	1
0.25	1.26913	1.27753	1.28363	1.25113	1.28082	1.31381	1.225	1.18815	1.27154	1.25307	1.27041	1.323
0.5	1.60489	1.60385	1.65236	1.61304	1.63508	1.60777	1.57481	1.51947	1.60835	1.57136	1.59817	1.66268
0.75	1.95842	1.91284	1.94404	2.0035	2.04473	1.97522	1.96442	1.89834	1.97032	1.93871	1.93535	2.0818
1	2.37687	2.3587	2.35561	2.47065	2.43411	2.33908	2.37216	2.26992	2.32805	2.34214	2.22272	2.52272
1.25	2.86653	2.76371	2.75771	2.83682	2.84325	2.73532	2.72636	2.68741	2.75949	2.78677	2.69806	2.97159
1.5	3.29528	3.24832	3.27824	3.34071	3.28587	3.08021	3.31585	3.26254	3.33213	3.41535	3.26421	3.49581
1.75	3.67638	3.51966	3.71745	3.7907	3.61527	3.51837	3.999	3.85225	4.15185	3.98906	3.96103	4.21912
2	4.04195	3.96556	4.12402	4.25779	4.02026	3.83477	4.65238	4.46451	4.79746	4.67169	4.57618	4.91493
2.25	4.49183	4.31659	4.50898	4.71694	4.35401	4.1443	5.40034	5.15159	5.4819	5.40918	5.21478	5.52291
2.5	4.81952	4.73321	4.90926	5.10693	4.62485	4.49983	6.07552	5.85341	6.10876	6.09302	5.85357	6.23088
2.75	5.16262	5.05662	5.33952	5.52553	4.92186	4.81638	6.69137	6.48226	6.8033	6.76688	6.47597	6.97447
3	5.44536	5.38721	5.69326	5.88146	5.20813	5.06396	7.28622	7.0292	7.38603	7.42454	7.04496	7.65856
3.25	5.68969	5.66494	5.93907	6.14033	5.45037	5.33235	7.73973	7.46406	7.7929	7.90625	7.47293	8.17481
3.5	5.89541	5.85533	6.17564	6.35399	5.63641	5.5529	8.12483	7.79841	8.16641	8.27551	7.81562	8.66904
3.75	6.2758	6.18158	6.46027	6.65994	6.0462	6.03828	8.42056	8.0625	8.55776	8.61547	8.11349	9.15899
4	6.4682	6.30813	6.55112	6.7395	6.20685	6.22277	8.55496	8.14724	8.72246	8.68754	8.1807	9.35869
4.25	6.6082	6.38589	6.60138	6.78122	6.35665	6.37958	8.62045	8.19571	8.81733	8.72067	8.23201	9.52914
4.5	6.70495	6.44435	6.62171	6.79813	6.47906	6.51231	8.67904	8.21878	8.88749	8.73082	8.24637	9.60787
4.75	6.78533	6.47407	6.63083	6.80504	6.55719	6.60843	8.7122	8.22762	8.91213	8.73472	8.25415	9.65456
Fig. S2 (F) Wound healing assay and continuous live analysis (n=3, mean±SEM; unpaired 2-tailed t test).
Time (hours)	shRNA scrambled								shRNA PAX2
0	0	0	0	0	0	0	0	0	0	0	0	0	0	0	0	0
6	10.98	24.19	10.57	3.33	5.84	17.95	2.41	16.52	9.8	11.91	7.22	9.66	11.33	10.5	8.17	8.43
12	13.7	29.45	23.95	8.95	15.14	23.49	7.82	39.34	21.86	22.49	16.35	17.13	20.93	21.63	19.26	17.84
18	16.98	33.06	28.58	13.54	20.45	27.7	12.18	49.37	33.16	31.4	23.45	24.8	30.09	32.56	27.7	26.39
24	31.95	38.82	37.46	20.79	29.43	27.88	20.41	52.19	40.99	39.58	30.78	31.42	38.38	41.37	35.9	34.72
30	33.66	49.89	43.87	24.48	30.38	36.36	26.35	55.58	46.38	53.91	43.15	64.73	45.46	46.21	39.99	43.62
36	35.07	54.92	47.72	29.31	34.05	40.9	31.72	59.71	56.95	58.64	47.81	68.51	54.31	59.79	52.04	51.8
42	37.13	60.1	51.55	34.71	38.46	44.23	36.89	63.27	67.38	65.81	49.62	71.16	65.11	68.53	60	59.94
48	39.53	65.53	56.84	40.46	41.85	48.58	42.78	67.33	81.97	71.78	57.39	74.77	73.4	77.64	67.99	67.95
54	41.89	71.23	61.16	44.77	46.12	53.2	49.08	70.96	85.98	78.5	65.15	77.23	82.5	89.48	76.43	77.13
60	44.59	74.23	64.67	48.11	48.38	54.97	51.89	72.97	89.43	87.98	71.02	80.97	100	92.67	90.06	84.7
66	46.36	78.34	67.33	53.74	52.26	58.57	56.76	76.69	90.58	90.6	74.56	86.55	100	95.06	91.89	88.07
Fig. S2 (H) Quantitative analysis of G0/G1, S, and G2/M phases (n=3, mean±SEM, multiple 2-tailed t tests).
	Scrambled			PAX2
G0/G1	43.5	44.5	48.5	35	33	36.8
S	44.1	42.1	40.1	47.7	46.7	43.7
G2/M	12.1	12.6	11.9	17.1	19.9	18.9
Fig. S2 (J) Tumor weight at harvest (day 29, n=4, mean±SEM, unpaired 2-tailed t test).
shRNA scrambled	shRNA PAX2
0.654	1.256
0.469	0.914
0.752	1.098
0.921	1.521
Fig. S2 (K) Tumor volume growth of AN3CA (scrambled vs. PAX2 KD) xenografts per caliper measurement (n=4, mean±SEM, unpaired 2-tailed t test).
Days	shRNA scrambled				shRNA PAX2
8	182.151	157.531	209.522	209.776	190.369	113.089	272.68	315.654
11	261.066	197.884	247.067	263.87	238.702	151.911	370.911	397.879
14	331.029	248.573	281.614	300.959	300.998	215.982	457.425	489.651
17	408.074	364.88	365.416	387.396	405.504	285.387	543.356	563.189
20	497.244	353.907	329.476	464.788	523.688	320.8	632.04	674.555
23	503.358	358.353	575.996	551.428	746.051	523.418	798.595	774.828
26	612.562	435.94	697.278	672.925	690.859	865.646	1051.94	898.301
29	674.799	531.444	922.805	764.198	842.492	1030.6	1290.85	1152.26

## Sheet: Fig. S5
Fig. S5 (D) Cell survival assay showing modest growth reduction following progesterone treatment in PAX2-expressing Ishikawa cells (n=3). Data are shown as the mean±SEM; 2-tailed t test, *P<0.05.
Progesterone conc (μM)	Ishikawa-pLVX			Ishikawa-pLVX-PAX2
10^(-3)	100	100	100	100	100	100
10^(-2)	97.89	95.68	98.58	95.68	96.49	94.62
10^(-1)	96.52	94.36	94.58	89.36	92.65	93.25
10^(0)	94.68	91.25	95.58	89.68	85.78	87.26
10^(1)	87.59	89.58	84.68	76.58	81.23	78.69
10^(2)	72.36	69.68	75.26	63.56	65.24	60.58

## Sheet: Fig. S6
Fig. S6 (D-E) Comparison of organoid diameter (D) and cell number (E) by ATP luminescence among the four genotypes (n=3, mean±SEM). *P<0.05, **P<0.01; ***P<0.001; ****P<0.0001, unpaired 2-tailed t test.
Time (days)	Pax2/Pten														Pten								Pax2										WT
1	35.446	40.9579	38.4524	33.5947	35.2309	30.0153	27.97	22.8567	23.5214	20.1977	32.163	41.1624	23.1123	20.4534	19.533	15.3912	23.6237						12.9879	13.6526	15.0844	16.0559	24.2373	20.4534	16.4138	18.766			10.6952	15.2896	14.3968	14.2875	21.3625	15.3648	13.6987	16.2358	15.2679	10.3648
3	84	86.348	115.732	89.157	75.345	63.586	64.385	70.268	55.378						68.352	68.096	63.246	59.034	52.01	50.931	35.114	36.235	32.527	44.102	32.985	33.422	33.838	39.115					30.15	29.275	32.016	26.926
5	176.236	135.093	118.406	75.027	82.055	123.457	129.378								87.092	86.371	77.647	75.71	59.682	62.936			49.163	57.315	63.348	58.822							56.223	52.202	28	24.083
7	201.757	218.156	185.466	175.385	153.765	192.786	189.355	178.664	169.786	157.345	140.679	158.368	175.368	143.364	122.016	124.004	102.02	102.703	119.269	121.004			96.174	75.804	69.34	64.203	85.866	51.01	63.242	79.051	86.319	92.458	67.007	67.03	57.871	55.154
Fig. S6 (D-E) Comparison of organoid diameter (D) and cell number (E) by ATP luminescence among the four genotypes (n=3, mean±SEM). *P<0.05, **P<0.01; ***P<0.001; ****P<0.0001, unpaired 2-tailed t test.
Days	Pax2			Pten			Pax2/Pten			Control
0	0.23689	0.30279	0.27531	0.28916	0.36984	0.21379	0.33589	0.43689	0.29653	0.26379	0.29864	0.31789
2	0.39261	0.79387	0.50436	0.78692	0.92189	0.68234	1.199	0.96125	0.73857	0.33549	0.48976	0.53679
4	0.99373	0.62987	1.03096	2.25689	1.63896	1.48962	2.3056	2.008	1.8923	0.78965	0.89642	0.86349
6	1.6878	1.4955	1.0753	2.58694	2.76932	2.49624	4.5847	4.8985	4.0753	1.21679	0.97892	1.06832
8	2.05384	2.89186	2.49149	4.68951	4.12758	4.39645	6.38043	6.15171	6.9709	1.78759	1.38965	1.58679

## Sheet: Fig. S7
Fig. S7 (E-F) qRT-PCR of Pax2 mRNA expression in control vs. Pax2 organoids from passages 0 to 3. Data represent the mean±SEM (n=3); **P<0.01, unpaired 2-tailed t test.
Passage 0	Passage 1	Passage 2	Passage 3
1	1.04464	1.17715	0.945736
1	0.853226	1.08193	0.975423
1	0.873573	1.14417	0.856841
Fig. S7 (E-F) qRT-PCR of Pax2 mRNA expression in control vs. Pax2 organoids from passages 0 to 3. Data represent the mean±SEM (n=3); **P<0.01, unpaired 2-tailed t test.
Passage 0	Passage 1	Passage 2	Passage 3
1	0.698389	0.262762	0.18439
1	0.77738	0.240545	0.315591
1	0.579383	0.224551	0.21362
